# Supplementary material for: Acceleration and suppression of resistance development by antibiotic combinations
Source: BMC Genomics. 2017 Apr 26;18:328. doi: 10.1186/s12864-017-3718-2 (PMC5405530; doi:10.1186/s12864-017-3718-2)
Supplement: Supplementary file 2 — Mutations fixed in the evolved strains. The list was obtained by genome resequencing analysis using Illumina Miseq. (XLSX 28 kb) [file 12864_2017_3718_MOESM2_ESM.xlsx]

## Sheet: Mutations
Table S1. Mutations fixed in the evolved strains.
Resistant strain	Line	Mutation type	Position	Nucleotide change	Amino acid change	Gene	Gene description
AMK&CP	1	SNP	563623	T→A	M165L (ATG→TTG)	ybeX	predicteed ion transport
		SNP	1171793	G→T	Q117K (CAG→AAG)	pspF	DNA‑binding transcriptional activator
		Deletion	1881000	Δ1 bp	coding (902/1056 nt)	yojL	predicted thiamine biosynthesis lipoprotein
	2	SNP	1159047	G→A	A218V (GCG→GTG)	sapB	predicted antimicrobial peptide transporter subunit
		Deletion	1390978	Δ1 bp	coding (254/1059 nt)	rsxD	predicted inner membrane oxidoreductase
		SNP	1632202	C→A	A221E (GCG→GAG)	yecE	conserved protein
	3	SNP	224081	G→A	G135E (GGA→GAA)	yafS	predicted S‑adenosyl‑L‑methionine‑dependent methyltransferase
		Insertion	1096270	insT	coding (601/1014 nt)	rssB	response regulator of RpoS
		SNP	1096271	A→T	Y201F (TAT→TTT)	rssB	response regulator of RpoS
	4	Deletion	1881357	Δ2 bp	coding (544‑545/1056 nt)	yojL	predicted thiamine biosynthesis lipoprotein
	5	Deletion	365240	Δ1 bp	coding (72/1275 nt)	clpX	ATPase and specificity subunit of ClpX‑ClpP ATP‑dependent serine protease
		SNP	563625	T→C	H164R (CAC→CGC)	ybeX	predicteed ion transport
		SNP	1102156	C→T	G465D (GGC→GAC)	adhE	fused acetaldehyde‑CoA dehydrogenase/iron‑dependent alcohol dehydrogenase/pyruvate‑formate lyase deactivase
		Deletion	2377652	Δ68 bp	coding (368‑435/993 nt)	rpoS	RNA polymerase, sigma S (sigma 38) factor
	6	Deletion	1389845	Δ3 bp	coding (1344‑1346/2223 nt)	rsxC	fused predicted 4Fe‑4S ferredoxin‑type protein
		SNP	1913052	G→A	G495G (GGC→GGT)	yfaL	adhesin
	7	Deletion	973886	Δ1 bp	coding (1854/3186 nt)	rne	fused ribonucleaseE endoribonuclease/scaffold for formation of degradosome
		SNP	1887488	A→C	M919R (ATG→AGG)	rcsC	hybrid sensory kinase in two‑component regulatory system with RcsB and YojN
AMK&ENX	1	SNP	393567	C→T	R22C (CGT→TGT)	acrR	DNA‑binding transcriptional regulator
		Deletion	1387394	Δ18 bp	coding (45‑62/582 nt)	rsxA	predicted inner membrane subunit
		Insertion	3421432	insG	coding (1067/2547 nt)	cyaA	adenylate cyclase
	2	Deletion	357734	Δ1 bp	coding (651/1992 nt)	cyoB	cytochrome o ubiquinol oxidase subunit I
		Deletion	2927084	Δ1 bp	coding (175/360 nt)	yheM	sulfur transfer protein complex, TusC subunit
		Deletion	3397956	Δ6 bp	coding (828‑833/1104 nt)	rfe	UDP‑GlcNAc:undecaprenylphosphate GlcNAc‑1‑phosphate transferase
		Deletion	3421857	Δ58 bp	coding (1492‑1549/2547 nt)	cyaA	adenylate cyclase
	3	SNP	393649	A→G	Y49C (TAC→TGC)	acrR	DNA‑binding transcriptional regulator
		Insertion	848648	(TACCC)1→2	coding (1068/1089 nt)	ompF	outer membrane porin 1a
		Deletion	1962992	Δ3 bp	coding (415‑417/1530 nt)	nuoM	NADH:ubiquinone oxidoreductase, membrane subunit M
		Deletion	2477777	Δ2 bp	coding (1192‑1193/2247 nt)	ptsP	fused PEP‑protein phosphotransferase (enzyme I) of PTS system
		SNP	2479082	T→C	Y144C (TAC→TGC)	nudH	nucleotide hydrolase
		Deletion	2923511	Δ6 bp	coding (1925‑1930/2115 nt)	fusA	protein chain elongation factor EF‑G
		Insertion	3421807	(ATCAGCC)2→3	coding (1442/2547 nt)	cyaA	adenylate cyclase
		Deletion	3817847	Δ13 bp	coding (614‑626/3324 nt)	yjeP	predicted mechanosensitive channel
	4	Insertion	356718	insCG	coding (1667/1992 nt)	cyoB	cytochrome o ubiquinol oxidase subunit I
		Deletion	1096578	Δ10 bp	coding (909‑918/1014 nt)	rssB	response regulator of RpoS
		Deletion	1662374	Δ2 bp	coding (49‑50/816 nt)	yedP	conserved protein
		SNP	2477183	A→C	L596R (CTG→CGG)	ptsP	fused PEP‑protein phosphotransferase (enzyme I) of PTS system
		Deletion	2918330	Δ3 bp	coding (47‑49/279 nt)	rpsS	30S ribosomal subunit protein S19
		SNP	3532955	G→C	R412G (CGT→GGT)	cpxA	sensory histidine kinase in two‑component regulatory system with CpxR
	5	Insertion	100187	(TCGGCG)2→3	coding (58/1152 nt)	ftsZ	GTP‑binding tubulin‑like cell division protein
		Deletion	355511	Δ6 bp	coding (274‑279/330 nt)	cyoD	cytochrome o ubiquinol oxidase subunit IV
		SNP	721824	C→T	intergenic (‑30/+122)	ybiU / ybiV	predicted protein / predicted hydrolase
		Deletion	1096570	Δ5 bp	coding (901‑905/1014 nt)	rssB	response regulator of RpoS
		Deletion	2326006	Δ2 bp	coding (968‑969/1557 nt)	gshA	gamma‑glutamate‑cysteine ligase
		SNP	2783034	C→A	D513Y (GAT→TAT)	pnp	polynucleotide phosphorylase / polyadenylase
	6	Deletion	357123	Δ1 bp	coding (1262/1992 nt)	cyoB	cytochrome o ubiquinol oxidase subunit I
		Deletion	1969883	Δ2 bp	coding (655‑656/2733 nt)	nuoG	NADH:ubiquinone oxidoreductase, chain G
		Deletion	2434607	Δ2 bp	coding (41‑42/330 nt)	yqcC	conserved protein
		SNP	2923409	C→A	A678S (GCA→TCA)	fusA	protein chain elongation factor EF‑G
		SNP	2923666	G→A	A592V (GCG→GTG)	fusA	protein chain elongation factor EF‑G
		Insertion	3080362	insC	coding (1392/1500 nt)	pitA	phosphate transporter, low‑affinity
		Deletion	3232569	Δ1 bp	coding (812/1110 nt)	rfaB	UDP‑D‑galactose:(glucosyl)lipopolysaccharide‑1, 6‑D‑galactosyltransferase
		Deletion	3397906	Δ1 bp	coding (778/1104 nt)	rfe	UDP‑GlcNAc:undecaprenylphosphate GlcNAc‑1‑phosphate transferase
	7	SNP	354668	C→T	A261T (GCG→ACG)	cyoE	protoheme IX farnesyltransferase
		Deletion	568838	Δ112 bp		glnV	glnV
		Deletion	569162	Δ109 bp		glnU	glnU
		Deletion	849233	Δ13 bp	coding (471‑483/1089 nt)	ompF	outer membrane porin 1a
		Deletion	1358727	Δ1,370 bp		pntA–ydgH	pntA, ydgH
		Deletion	2937868	Δ13 bp	intergenic (‑124/‑166)	yhfA / crp	conserved protein/DNA‑binding transcriptional dual regulator
		SNP	3534418	C→T	E156K (GAG→AAG)	cpxR	DNA‑binding response regulator in two‑component regulatory system with CpxA
CP&ENX	1	Deletion	393550	Δ10 bp	coding (47‑56/648 nt)	acrR	DNA‑binding transcriptional regulator
		Deletion	849012	Δ1 bp	coding (704/1089 nt)	ompF	outer membrane porin 1a
		Deletion	1272695	Δ4 bp	coding (931‑934/1044 nt)	yddV	predicted diguanylate cyclase
		Deletion	1424987	Δ7 bp	intergenic (‑162/‑47)	ribC / mdtK	riboflavin synthase, alpha subunit / multidrug efflux system transporter
		Insertion	3347697	insCA	coding (1374/1542 nt)	atpA	F1 sector of membrane‑bound ATP synthase, alpha subunit
		Deletion	3601701	Δ3 bp	coding (432‑434/1029 nt)	murB	UDP‑N‑acetylenolpyruvoylglucosamine reductase, FAD‑binding
		Deletion	3963708	Δ10 bp	coding (1349‑1358/1668 nt)	yjjK	fused predicted transporter subunits
	2	SNP	217537	C→G	intergenic (+13/‑81)	rrlH / rrfH	23S rRNA (rrlH) / 5S rRNA (rrfH)
		Insertion	394070	(A)6→7	coding (567/648 nt)	acrR	DNA‑binding transcriptional regulator
		SNP	540764	C→A	G324W (GGG→TGG)	mrdA	transpeptidase
		Deletion	643750	Δ792 bp		valZ–lysQ	valZ, lysY, lysZ, lysQ
		Insertion	849292	(TATCACC)1→2	coding (424/1089 nt)	ompF	outer membrane porin 1a
		Deletion	1096572	Δ1 bp	coding (903/1014 nt)	rssB	response regulator of RpoS
		Deletion	1390205	Δ184 bp		rsxC	fused predicted 4Fe‑4S ferredoxin‑type protein
		Deletion	3345750	Δ10 bp	coding (830‑839/1383 nt)	atpD	F1 sector of membrane‑bound ATP synthase, beta subunit
		Deletion	3821540	Δ223 bp		glyX–glyY	glyX, glyY
	3	Deletion	221601	Δ2 bp	coding (1216‑1217/1359 nt)	mltD	predicted membrane‑bound lytic murein transglycosylase D
		Deletion	849295	Δ22 bp	coding (400‑421/1089 nt)	ompF	outer membrane porin 1a
		Deletion	973767	Δ1 bp	coding (1973/3186 nt)	rne	fused ribonucleaseE endoribonuclease/scaffold for formation of degradosome
		Deletion	3349669	Δ2 bp	coding (432‑433/471 nt)	atpF	F0 sector of membrane‑bound ATP synthase, subunit b
	4	Deletion	393956	Δ342 bp		acrR–kefA	acrR, kefA
		Deletion	849152	Δ2 bp	coding (563‑564/1089 nt)	ompF	outer membrane porin 1a
		Insertion	1326194	174 bp x 2	duplication	marR	DNA‑binding transcriptional repressor
		Deletion	2320309	(T)7→6	coding (158/738 nt)	ygaZ	predicted transporter
		Deletion	3349809	Δ1 bp	coding (293/471 nt)	atpF	F0 sector of membrane‑bound ATP synthase, subunit b
		SNP	3582808	A→C	intergenic (‑497/+101)	ppc / argE	phosphoenolpyruvate carboxylase /acetylornithine deacetylase
		SNP	3614358	C→A	R1301S (CGT→AGT)	rpoB	RNA polymerase, beta subunit
		Deletion	3821540	Δ223 bp		glyX–glyY	glyX, glyY
	5	Deletion	849228	Δ17 bp	coding (472‑488/1089 nt)	ompF	outer membrane porin 1a
		SNP	2342461	G→T	Q122K (CAA→AAA)	norR	DNA‑binding transcriptional activator
		Deletion	3350713	Δ92 bp	coding (461‑552/816 nt)	atpB	F0 sector of membrane‑bound ATP synthase, subunit a
		Deletion	3821540	Δ223 bp		glyX–glyY	glyX, glyY
	6	SNP	604238	C→G	G351A (GGC→GCC)	ybgH	predicted transporter
		SNP	822676	G→A	E378K (GAG→AAG)	aroA	5‑enolpyruvylshikimate‑3‑phosphate synthetase
		Deletion	848725	Δ1 bp	coding (991/1089 nt)	ompF	outer membrane porin 1a
		SNP	979438	C→A	A149D (GCC→GAC)	plsX	fatty acid/phospholipid synthesis protein
		SNP	1388704	G→A	G68D (GGC→GAC)	rsxC	fused predicted 4Fe‑4S ferredoxin‑type protein
		SNP	1388841	G→A	G114S (GGT→AGT)	rsxC	fused predicted 4Fe‑4S ferredoxin‑type protein
		SNP	3403404	T→A	L195Q (CTG→CAG)	rffH	glucose‑1‑phosphate thymidylyltransferase
	7	Deletion	393887	Δ1,386 bp		acrR–kefA	acrR, kefA
		Deletion	849524	Δ1 bp	coding (192/1089 nt)	ompF	outer membrane porin 1a
		Deletion	1326305	Δ1 bp	coding (359/435 nt)	marR	DNA‑binding transcriptional repressor
		Deletion	2320391	Δ14 bp	coding (240‑253/738 nt)	ygaZ	predicted transporter
		Deletion	2321020	Δ13 bp	coding (142‑154/336 nt)	ygaH	predicted inner membrane protein
		Insertion	3345745	insG	coding (844/1383 nt)	atpD	F1 sector of membrane‑bound ATP synthase, beta subunit
		Deletion	3821540	Δ223 bp		glyX–glyY	glyX, glyY
AMK	1	SNP	354790	G→A	T220M (ACG→ATG)	cyoE	protoheme IX farnesyltransferase
		SNP	687736	T→G	L125* (TTA→TGA)	ybhQ	predicted inner membrane protein
		Insertion	1964433	(CCCAT)1→2	coding (981/1842 nt)	nuoL	NADH:ubiquinone oxidoreductase, membrane subunit L
		SNP	2924968	A→T	I158N (ATC→AAC)	fusA	protein chain elongation factor EF‑G
		SNP	3974644	A→T	L69Q (CTG→CAG)	arcA	DNA‑binding response regulator in two‑component regulatory system with ArcB or CpxA
	2	Insertion	355271	(ATCCCTGTCGAT)1→2	coding (178/891 nt)	cyoE	protoheme IX farnesyltransferase
		Deletion	1966467	Δ14 bp	coding (338‑351/543 nt)	nuoI	NADH:ubiquinone oxidoreductase, chain I
		SNP	2913709	C→A	R95L (CGT→CTT)	rplF	50S ribosomal subunit protein L6
		SNP	2938586	C→A	R181S (CGT→AGT)	crp	DNA‑binding transcriptional dual regulator
		SNP	3300914	C→T	P10P (CCG→CCA)	dgoT	D‑galactonate transporter
		SNP	3533489	G→T	R234S (CGC→AGC)	cpxA	sensory histidine kinase in two‑component regulatory system with CpxR
	3	Deletion	357546	Δ1 bp	coding (839/1992 nt)	cyoB	cytochrome o ubiquinol oxidase subunit I
		SNP	1159974	C→T	A456T (GCA→ACA)	sapA	predicted antimicrobial peptide transporter subunit
		SNP	1459528	C→T	T250T (ACC→ACT)	ydiO	predicted acyl‑CoA dehydrogenase
		SNP	2785011	G→A	L3L (CTA→TTA)	rpsO	30S ribosomal subunit protein S15
		SNP	3346863	A→C	Y206D (TAC→GAC)	atpG	F1 sector of membrane‑bound ATP synthase, gamma subunit
	4	Deletion	940404	Δ181 bp		serX	serX
		SNP	2189736	C→A	E59* (GAG→TAG)	yfgB	predicted enzyme
		SNP	3669638	T→G	F34C (TTC→TGC)	yjbA	predicted phosphate starvation inducible protein
	5	Deletion	209352	Δ3 bp	coding (436‑438/816 nt)	metQ	DL‑methionine transporter subunit
		SNP	357201	C→A	G395V (GGG→GTG)	cyoB	cytochrome o ubiquinol oxidase subunit I
		Deletion	1968624	Δ1 bp	coding (1915/2733 nt)	nuoG	NADH:ubiquinone oxidoreductase, chain G
		SNP	2278104	A→C	L566R (CTG→CGG)	clpB	protein disaggregation chaperone
		Insertion	2477744	insAA	coding (1226/2247 nt)	ptsP	fused PEP‑protein phosphotransferase (enzyme I) of PTS system
		Insertion	3422144	218 bp x 2	duplication	cyaA	adenylate cyclase
	6	Deletion	209352	Δ3 bp	coding (436‑438/816 nt)	metQ	DL‑methionine transporter subunit
		SNP	223903	C→T	Q76* (CAG→TAG)	yafS	predicted S‑adenosyl‑L‑methionine‑dependent methyltransferase
		Deletion	1599840	Δ966 bp		yebT–yebU	yebT, yebU
		Insertion	1962994	(GAA)4→5	coding (415/1530 nt)	nuoM	NADH:ubiquinone oxidoreductase, membrane subunit M
		SNP	1986984	C→G	P624R (CCG→CGG)	pta	phosphate acetyltransferase
		SNP	2126580	G→A	A440T (GCC→ACC)	tktB	transketolase 2, thiamin‑binding
	7	SNP	227416	C→T	intergenic (+434/+192)	yafT / yafU	predicted aminopeptidase/predicted inner membrane protein
		SNP	355551	G→T	A80E (GCG→GAG)	cyoD	cytochrome o ubiquinol oxidase subunit IV
		SNP	539322	C→A	G170C (GGT→TGT)	mrdB	cell wall shape‑determining protein
		Deletion	1592627	Δ4 bp	coding (93‑96/882 nt)	htpX	predicted endopeptidase
		SNP	2418962	C→T	A414T (GCG→ACG)	pyrG	CTP synthetase
		Deletion	2825094	Δ6 bp	coding (1260‑1265/2337 nt)	arcB	hybrid sensory histidine kinase in two‑component regulatory system with ArcA
		SNP	2918804	C→T	G138D (GGT→GAT)	rplB	50S ribosomal subunit protein L2
		SNP	3963661	C→T	D469N (GAC→AAC)	yjjK	fused predicted transporter subunits
CP	1	SNP	362159	G→T	intergenic (‑249/‑56)	yajG / bolA	predicted lipoprotein/regulator of penicillin binding proteins and beta lactamase transcription
		SNP	391767	A→C	V127G (GTG→GGG)	acrB	multidrug efflux system protein
		SNP	849179	G→T	Y179* (TAC→TAA)	ompF	outer membrane porin 1a
	2	Deletion	2177591	Δ6 bp	coding (567‑572/1578 nt)	guaA	GMP synthetase
		SNP	3309317	C→A	D6Y (GAC→TAC)	gyrB	DNA gyrase, subunit B
		SNP	3351050	G→A	P72L (CCA→CTA)	atpB	F0 sector of membrane‑bound ATP synthase, subunit a
	3	SNP	974074	T→A	K556* (AAA→TAA)	rne	fused ribonucleaseE endoribonuclease/scaffold for formation of degradosome
		SNP	2977856	C→A	E74* (GAA→TAA)	nudE	ADP‑ribose diphosphatase
	4	SNP	391774	G→T	Q125K (CAA→AAA)	acrB	multidrug efflux system protein
		Deletion	1096032	(T)5→4	coding (363/1014 nt)	rssB	response regulator of RpoS
		SNP	3349052	C→A	E7* (GAA→TAA)	atpA	F1 sector of membrane‑bound ATP synthase, alpha subunit
	5	Deletion	92737	(GCGCTGGCG)2→1	coding (826‑834/1317 nt)	murD	UDP‑N‑acetylmuramoyl‑L‑alanine:D‑glutamate ligase
		Deletion	1325927	Δ20 bp	intergenic (‑192/‑1)	marC / marR	predicted transporter/DNA‑binding transcriptional repressor
		SNP	2320069	T→G	intergenic (+952/‑83)	ygaX / ygaZ	predicted transporter/predicted transporter
		SNP	3468066	A→T	noncoding (1335/2905 nt)	rrlA	23S rRNA (rrlA)
	6	SNP	2088558	G→T	G103V (GGC→GTC)	crr	glucose‑specific enzyme IIA component of PTS
		Deletion	3349727	Δ1 bp	coding (375/471 nt)	atpF	F0 sector of membrane‑bound ATP synthase, subunit b
		SNP	3402873	C→T	T18M (ACG→ATG)	rffH	glucose‑1‑phosphate thymidylyltransferase
	7	Deletion	849370	Δ1 bp	coding (346/1089 nt)	ompF	outer membrane porin 1a
		SNP	2903238	G→A	W60* (TGG→TGA)	rsmB	16S rRNA m5C967 methyltransferase, S‑adenosyl‑L‑methionine‑dependent
		Deletion	3350402	Δ1 bp	coding (1/240 nt)	atpE	F0 sector of membrane‑bound ATP synthase, subunit c
ENX	1	Deletion	366062	Δ1 bp	coding (894/1275 nt)	clpX	ATPase and specificity subunit of ClpX‑ClpP ATP‑dependent serine protease
		SNP	643956	G→A	intergenic (+1/‑146)	lysY / lysZ	tRNA‑Lys(UUU)/tRNA‑Lys(UUU)
		SNP	643960	T→A	intergenic (+5/‑142)	lysY / lysZ	tRNA‑Lys(UUU)/tRNA‑Lys(UUU)
		Deletion	888502	Δ1 bp	coding (1299/2055 nt)	helD	DNA helicase IV
		Deletion	2383586	Δ1 bp	coding (287/324 nt)	ygbE	conserved inner membrane protein
		SNP	3073174	T→C	N249S (AAC→AGC)	yhiJ	predicted protein
		SNP	3273068	T→C	intergenic (‑66/‑109)	yicO / ade	predicted xanthine/uracil permase/cryptic adenine deaminase
		SNP	3306968	G→A	R789C (CGT→TGT)	gyrB	DNA gyrase, subunit B
		Deletion	3914733	Δ11 bp	coding (311‑321/1512 nt)	pepA	aminopeptidase A, a cyteinylglycinase
	2	Deletion	1096580	Δ1 bp	coding (911/1014 nt)	rssB	response regulator of RpoS
		Deletion	1338965	Δ19 bp	coding (58‑76/711 nt)	ynfC	predicted protein
		Deletion	1668536	Δ10 bp	coding (588‑597/1419 nt)	dcm	DNA cytosine methylase
		Deletion	2207273	Δ1 bp	coding (486/489 nt)	iscR	DNA‑binding transcriptional activator
		Deletion	3344794	Δ1 bp	coding (392/420 nt)	atpC	F1 sector of membrane‑bound ATP synthase, epsilon subunit
		SNP	3346580	A→G	T3T (ACT→ACC)	atpD	F1 sector of membrane‑bound ATP synthase, beta subunit
		SNP	3707016	T→A	L112Q (CTG→CAG)	soxR	DNA‑binding transcriptional dual regulator, Fe‑S center for redox‑sensing
		Deletion	3821540	Δ223 bp		glyX–glyY	glyX, glyY
	3	Insertion	393795	insT	coding (292/648 nt)	acrR	DNA‑binding transcriptional regulator
		Deletion	835878	Δ4 bp	coding (254‑257/780 nt)	ycbC	conserved inner membrane protein
		Deletion	1313161	Δ47,094 bp		lsrF–ydgH	47 genes
		Deletion	1848969	Δ1 bp	coding (644/1095 nt)	yejB	predicted oligopeptide transporter subunit
		Insertion	2891706	insA	intergenic (‑67/+26)	rrfD / rrlD	5S rRNA (rrfD)/23S rRNA (rrlD)
		SNP	2891719	G→C	intergenic (‑80/+13)	rrfD / rrlD	5S rRNA (rrfD)/23S rRNA (rrlD)
		Deletion	3316907	Δ1 bp	coding (867/1365 nt)	trmE	GTPase
		Deletion	3462837	Δ15 bp	coding (480‑494/1452 nt)	trkH	potassium transporter
		SNP	3642172	G→C	intergenic (+13/‑81)	rrlE / rrfE	23S rRNA (rrlE)/5S rRNA (rrfE)
		Deletion	3642186	Δ1 bp	intergenic (+27/‑67)	rrlE / rrfE	23S rRNA (rrlE)/5S rRNA (rrfE)
	4	Insertion	787428	insC	coding (1432/2277 nt)	clpA	ATPase and specificity subunit of ClpA‑ClpP ATP‑dependent serine protease, chaperone activity
		Deletion	883262	Δ687 bp		sulA–yccR	sulA, yccR
		Insertion	1326204	(CTGGGTGGAAAGG)1→2	coding (258/435 nt)	marR	DNA‑binding transcriptional repressor
		Deletion	2321399	Δ7 bp	coding (95‑101/531 nt)	mprA	DNA‑binding transcriptional regulator
		Insertion	2643249	141 bp x 2	duplication	plsC	1‑acyl‑sn‑glycerol‑3‑phosphate acyltransferase
		SNP	2987643	G→A	A51V (GCG→GTG)	envZ	sensory histidine kinase in two‑component regulatory system with OmpR
		Deletion	3344773	Δ15 bp	coding (399‑413/420 nt)	atpC	F1 sector of membrane‑bound ATP synthase, epsilon subunit
		Deletion	3400072	Δ9 bp	coding (727‑735/1131 nt)	rffE	UDP‑N‑acetyl glucosamine‑2‑epimerase
		Deletion	3488510	Δ9 bp	coding (891‑899/1824 nt)	bipA	GTP‑binding protein
	5	Insertion	105676	insG	coding (2573/2706 nt)	secA	preprotein translocase subunit, ATPase that targets protein precursors to the SecYE core translocon
		Deletion	541964	Δ8 bp	coding (261‑268/468 nt)	ybeA	conserved protein
		Deletion	1096580	Δ1 bp	coding (911/1014 nt)	rssB	response regulator of RpoS
		Deletion	1547325	Δ9 bp	coding (723‑731/747 nt)	mipA	scaffolding protein for murein synthesizing machinery
		Deletion	3225590	Δ1 bp	coding (398/960 nt)	rfaC	ADP‑heptose:LPS heptosyltransferase I
		Deletion	3354533	Δ24 bp	coding (291‑314/1890 nt)	gidA	glucose‑inhibited cell‑division protein
		Deletion	3821540	Δ223 bp		glyX–glyY	glyX, glyY
	6	SNP	365278	G→A	C37Y (TGC→TAC)	clpX	ATPase and specificity subunit of ClpX‑ClpP ATP‑dependent serine protease
		Deletion	2187501	Δ1 bp	coding (971/1014 nt)	yfgA	conserved protein
		SNP	2878094	C→G	intergenic (+291/‑38)	prmA / dusB	methylase for 50S ribosomal subunit protein L11/tRNA‑dihydrouridine synthase B
		SNP	3607325	C→T	P124S (CCG→TCG)	nusG	transcription termination factor
	7	Deletion	13868	Δ1 bp	coding (1706/1917 nt)	dnaK	chaperone Hsp70, co‑chaperone with DnaJ
		Deletion	1095337	Δ1,070 bp		rssA–rssB	rssA, rssB
		SNP	1147119	A→T	K78I (AAA→ATA)	yciH	conserved protein
		Deletion	1439134	3 bp→CT	coding (131‑133/237 nt)	lpp	murein lipoprotein
		Deletion	1439138	Δ1 bp	coding (135/237 nt)	lpp	murein lipoprotein
		SNP	1907966	G→C	P608A (CCG→GCG)	gyrA	DNA gyrase (type II topoisomerase), subunit A
		SNP	3135739	G→T	E125D (GAG→GAT)	bcsE	conserved protein
		Deletion	3353626	Δ4 bp	coding (1218‑1221/1890 nt)	gidA	glucose‑inhibited cell‑division protein
		SNP	3969388	G→T	R156S (CGC→AGC)	rob	DNA‑binding transcriptional activator
